# Supplementary material for: Phylogeny and Mycotoxin Profile of Pathogenic Fusarium Species Isolated from Sudden Decline Syndrome and Leaf Wilt Symptoms on Date Palms (Phoenix dactylifera) in Tunisia
Source: Toxins (Basel). 2021 Jun 30;13(7):463. doi: 10.3390/toxins13070463 (PMC8310299; doi:10.3390/toxins13070463)
Supplement: Supplementary file 1 [file toxins-13-00463-s001.zip]

Archive with 1 entries (1 files):
- toxins-1269074-supplementary.pdf
